# Supplementary material for: Using research priority-setting to guide bridging the implementation gap in countries – a case study of the Uganda newborn research priorities in the SDG era
Source: Health Res Policy Syst. 2019 May 31;17:54. doi: 10.1186/s12961-019-0459-5 (PMC6544968; doi:10.1186/s12961-019-0459-5)
Supplement: Supplementary file 1 — Scoring criteria for questions. (XLSX 21 kb) [file 12961_2019_459_MOESM1_ESM.xlsx]

## Sheet: INSTRUCTIONS
Scoring
In order for your scores to be valid, all participants must provide an answer for each question.
Participants are only allowed to submit one completed form per person.
For each question, choose either YES or NO or POSSIBLY. For for NO write 0, YES write 1, for POSSIBLY write 0.5, Don’t know 0
If you feel that you understand the question well and possess knowledge to answer it, but the answer isn't a clear YES or NO- please select "possibly".
Scoring Criteria
Answerable- Likelihood that the research question can be answered robustly and ethically.
Scalability- Likelihood that the new knowledge can be applied to neonatal programs at scale
Impact- Likelihood that the new knowledge will lead to program changes that will increase survival and reduce morbidity of newborns
Generalizability- Likelihood that the new knowledge can be applied in diverse, high-need geographies
Speed- Likelihood that the new knowledge can be generated in 1-5 years

## Sheet: QUESTIONS
		Answerability	Scalability	Impact	Generalizability	Speed
	Proposed Research agenda questions
1	How can we improve access to care in order to reduce neonatal outcomes?
2	What is the level of skills of midwives in neonatal resuscitation in Uganda?
3	What is the readiness of government and private facilities to provide quality EMONC services(services provided,equipment, medicines, personnel) ?
4	How can male involvement be used to improve neonatal outcomes?
5	Does knowledge of essential new born care practices among mothers have an impact on newborn survival?
6	Does improving community knowledge of danger signs during pregnancy increase their capacity to react appropriately to save mothers and newborns?
7	How can quality of care during labour, birth and immediately after birth be improved to reduce still births, maternal and neonatal mortality and disability?
8	Can participatory/ peer women groups improve neonatal health in the Ugandan setting?
9	Can integration of essential neonatal care into lower health facilities improve neonatal outcomes?
10	Can social marketing improve male involvement in maternal programmes?
11	How can community structures and practices be harnessed to improve maternal and neonatal survival?
12	What models of postpartum care can be used to improve newborn care practices and reduce mortality?
13	Can involvement of newborn champions in the political, social and economic arena improve newborn outcomes?
14	What is the feasibility of improving access to neonatal sepsis management using simplified antibiotics for newborns when referral to hospital is not possible?
15	How can Public Private Partnership model be fully enhanced to improve newborn health?
16	How can we improve pre-service training of health workers to acquire the skills to provide quality newborn care?
17	What is the feasibility of increasing coverage of perinatal death reviews and audit for both facility and community deaths?
18	Does implementing respectiful care in helth facilities increase health facility utilisation for mothers and newborns?
19	How can newborn referral and follow up be improved at community and facility level?
20	Can the use of simple algorithms by CHWs to identify and refer neonates with danger signs improve neonatal outcomes?
21	How can we effectively capture data around the time of brith and use it for decision making to improve quality of care ?
22	Can integration of maternal and newborn care with HIV prevention reduce reduce neonatal mortality?
23	What is the feasibility and outcome of short and long term follow up and care for high risk babies (small/preterm, severe infection or birth asphyxia)?
24	What is the feasibility, effectiveness and impact of chlorhexidine use for cord care in Uganda?
25	How can we reduce death and disability from perinatal asphyxia during the perinatal period?
26	What low cost technologies improve neonatal survival in community and facility setting in Uganda?
27	What is the feasibility of use of low cost technologies in gestation age dating in Uganda?
28	What biomarkers to predict preterm birth can be developed for scale up in Uganda?
29	What is the aetilogy of still births in Uganda?
30	Can integration of culturally relevant practiceswithin maternal and newborn care improve uptake of institutional deliveries ?
31	How can we improve newborn outcomes among vulnerable populations?
32	What pathogens dominate the neonatal infections in Uganda?
33	How much more investment (resources..) do we need to reduce newborn mortality by half?
34	what are the major socialeconomic determinants for newborn survival?
35	How can we sustainably align partner and government support for better maternal and neonatal outcomes?
36	How can we effectively sustain partograph use for labour management?
37	What is the cost effectiveness of interventions proven to reduce newborn mortality, especially with relation to scale up and budget impact in Uganda
38	Can short course IV antibiotics i.e. <7days treatment compared to the standard duration of antibiotics be effectively used to treat neonatal sepsis?
39	What are the barriers to translating evidence based knowledge in MNC into action in various localities in Uganda?
40	What is the contribution of caesarean section to maternal and newborn morbidity and mortality?
41	How can we effectively maintain clinical competencies for newborn care in health facilities?
