# Supplementary material for: Using research priority-setting to guide bridging the implementation gap in countries – a case study of the Uganda newborn research priorities in the SDG era
Source: Health Res Policy Syst. 2019 May 31;17:54. doi: 10.1186/s12961-019-0459-5 (PMC6544968; doi:10.1186/s12961-019-0459-5)
Supplement: Supplementary file 2 — Original and refined questions. (XLSX 31 kb) [file 12961_2019_459_MOESM2_ESM.xlsx]

## Sheet: Original questions
NO	We are interested in understanding how we could rapidly reduce newborn mortality in Uganda. Thinking about your epidemiological, clinical or public health practice, please list three 3 or more questions which you think are extremely important, have not been adequately addressed in the medical and public health literature or could need more locally appropriate data through research on improving ne…
1	Are we ont the same team of reducing newborn Mortality with all stakeholders?
2	What innovations made the intervention successful from the country where it was practiced
3	access to newborn care
4	Adequacy of skills in newborn resuscitation - are we doing enough?
5	are all midwives trained in EMONC?
6	Are all the health facilities closest to the communities hav at least one well trained Midwife
7	Are allfacilities closest to the communities have basic equipment for ANC and midwives able to use them
8	Are health Services accessible?
9	Are male partners actively involved in the process of child birth? (seems more concern is only during ANC)
10	are midwives skill in resuscitation of a newborn?
11	Are mothers knowledgeable about recommended new born care practices
12	Are potential mothers prepared to hold their first babies? (unwanted pregnancy)
13	Are rural facilities well equiped with the human and other facilities for emmergency newborn care?
14	Are the Beneficiaries awareof the health services being offered?
15	Are the communities aware of how they can handle mothers with emergencies to save life?
16	Are the communities aware of the common causes of newborn mortality?
17	Are the free/accessible newborn care services at night or over the weekend?
18	are the health centres having skilled workers?
19	Are the healyh facilities doing enough to provide safe deliberies?
20	Are the necessary equipments and training materials available at health facilities and training institutions?
21	Are the programmes put in place to reduce child mortality sustainable?
22	Are there peer groups in the communities where pregnant and breast feeding mothers can be refered for peer support?
23	Assessment of neonatal sepsis after discharge
24	At household/family level what, influences survival of neborns?
25	At what age do children die most?
26	At what level are most newborn deaths happening-community, level of health centers?
27	At what levels is newborn health inter grated within health systems
28	ate the necessary requirement for mnb care therr?
29	Availability of EMoC Services and other supplies and how this affects new born mortality
30	awareness
31	Besides family planning can social marketing attract men into maternal programmes
32	Best practices on how to care for Preterm or born early babies born at community level (outside the facilities)?
33	Birth in Health facility and effect on new born mortality
34	Breastfeeding support and labor support, training for midwives
35	Can increase numbers of midwives and other health workers have a positive impact on the care offered to the postpartum mothers and their newborns so as to reduce on the high rate newborn deaths
36	Can technology advancement lead to improved newborn survival in low resource setting
37	Can we study the good outcomes to see what were the enabling factors, positive deviants, male involvement, access to money for health care/transport to centere
38	Capacity of health facility to provide post natal care
39	Cases of mortality
40	Causes of newborn infections in the first week of life
41	Community based care of preterm newborns
42	community care for preterm babies
43	Community recognition of newborn danger signs
44	Could specialist (Paediatrician or obst. & Gyn) community outreach improve new born survival in uganda/
45	cultture
46	Cultural challenges to saving lives of mothers and newborns
47	Cultural support systems that could be supported and expanded to have worked in low resource settings to address new born mortality
48	Do Policies on newborn survival exist in the country and yes, to what extent are they applied?
49	Do we have enough trained Personnel at the health facilities?
50	Do women know their rights when they go seek for health care?.
51	Does ANC attendance influence facility delivery and recommended newborn care practices?
52	Does community have a role in improving birth outcomes and survival
53	Does the mother see the benefit of hospitaldelivery
54	does the mother's postpartum care and health affect her newborn's health?
55	Eatilogy of still births in Uganda
56	Effectiveness of community postnatal care promotional messages by VHTs
57	Effects of poverty
58	Emergency Obstetric Care
59	Ensure HC are staffed adequately with skilled providers
60	Ensuring resuscitation is effective or efficient
61	environment
62	Essential newborn care has not been focussed on, why?
63	functiionfunctiionfunctiiofunctiionfuncaaarenctiionfunctiionfunctifunctiionfunctiionfuntiiofunctiionfunctiio
64	Gaps in maternal and child health
65	Gender issues in communities that lead to newborn mortality
66	gestational age estimation especially in regard to identification of preterm babies so as to address care promptly
67	Given the public and private facilities, where do children die most?
68	good governannce
69	Has any forecast and quantification done for nerborn commodities in Uganda
70	Has the curriculum for midwives in training institutions addressed issues of newborn care?
71	have we involvd leaders at all levels political,religious,instittutional etc in championing change to reduce newborn mortality
72	Have we involved the community well enough to appreciate that they need to contribute in reduction of newborn mortality
73	Have we used the appropriate health education to the communities?
74	Health worker trainings seem not to improve the status and risk of newborns dying, what next?
75	Ho can we improve survival of preterm babies?
76	How are the non health interventions harnessed to address newborn vulnerabilities?
77	How are we going to chande people's mind sets on visiting health facilities?
78	How best can best practices newborn care be scaled up (and which practices are priority?)?
79	How best can similar deaths be prevented ?
80	How can capture data on all deliveries?
81	How can centre for excelency make its research genda community led?
82	How can government health system provide effective coverage (high coverage and high quality) for simplified antibiotics for newborns with PSBI when referral to hospital is not an option?
83	How can I be part of your team?
84	How can obstetricians and paediatricians best work together to improve newborn care and outcomes?
85	How can Public Private Partnership model be fully enhanced to improve newborn health?
86	How can se improve pre-service training of health workers to acquire the skills to provide quality service?
87	How can the village health teams be used to improve newborn survival?
88	How can we develop, implement and monitor sustainable community health initiatives to improve newborn care?
89	How can we ensure availability of blood in HC IVs and Hospitals
90	How can we ensure reviews of all perinatal deaths whether they occur in community or health facility?
91	How can we ensure that mothers start attending ANC early, remain in care before and after delivery?
92	How can we improve newborn care in the communities?
93	How can we improving the quality of maternal and newborn health?
94	How can we increase uptake of follow-up of mothers and babies within the first week of delivery
95	How can we motivate health care workers in public health facilities to contribute positively to the outcomes of mothers with obstructed labour given their current remuneration that is unlikely to change in the near future?
96	How can we recruit and retain motivated skilled midwives in health facilities?
97	How can we reduce low birth weight?
98	How can we reduce delay by women in seeking care for delivery
99	how can we reduce newborn mortality due to prematurity?
100	How can we reduce obstructed labour?
101	How can we reduce the price of surfactant in low resource settings?
102	How can we strengthen the follow-up of mothers and newborns in the community?
103	how can you advise government to construct more health facilities in rural areas?
104	how does labour management contribute to newborn health?
105	How family planning utilization influence newborn survival?
106	How friendly should the provider be to attract the most vulnerable newborns?
107	How functional is the referral of newborns? who recognizes that a newborn needs a referral; mother, health work, VHT? How is the follow up of newborns who have been referred to another level of care?
108	How has the community and government priotized newborn survival especxially in planning and budgeting at all levels of decision making?
109	How has the government motivated community health workers who link laboring mothers with the health facilities?
110	how have you educated mothers in the rural areas on maintaing hygiene of their new borns?
111	How have the lower facilities been supported to handle the common causes of newborn mortality?
112	How health professional type (cadre) influence newborn survival?
113	How many Newborn baby die outside health facility
114	How many babies are being born in Uganda evry year?
115	How many children die of drug-resistant related neonatal infections?
116	How many children do you have?
117	How many times do you go for visits in your pregnancy?
118	How much is enough?
119	How much more investment (resources..) do we need to reduce newborn mortality by half?
120	How much of evidenced based practices for newborn care are being practiced at community and levels of facility in different regions?
121	How often do you take your children for check up?
122	How to cope up with newborn care in migratory and unrest populations?
123	How to minimize hospital acquired infections among newborns?
124	How well can VHTs be fused within the maternal programmes/
125	Identifying simple tools to recognise the sick newborn in the community
126	In this current situation where public facilities are inadequately equipped to offer EmOC services(NO BLOOD!) how is the delay to access care for mothers with obstracted labour likely to be averted in the near future?
127	incentives
128	increase in demand creation for FP menthods
129	infrastructural adjustments including equipment
130	infrastructure
131	Interactions between clients and health workers, especially perceived arrogance of health workers that makes people not use the health facilities
132	Intra-partum care
133	is intersectoral collaboration in addressing child mortality actually being practiced or its just a catch word without practical application?
134	is labor being monitored properly by use patograph?
135	Is newborn care really a priority for MOH?
136	Is policy on newborn health implemented?
137	Is the 6,6,6 (hours, days and weeks) beneficial to the newborn? how? what is the outcome?
138	Is the male involved from antenatal, through delivery and post natal
139	is the working environment conducive to deliver services?
140	Is there a difference in neonatal outcomes between health facilities integrating cultural practices that prevent uptake of institutional deliveries from those that do not?
141	Is there any plan by government to make health center IVs functional?
142	Is Uganda adequately using quality data to improve new born survival?.
143	issue of teenage pregnancy is a concern
144	issues in respect to sexual and reproductive health services
145	knowledge
146	Knowledge, attitudes and practices of staff in high volume neonatal care units
147	male involvement
148	mama kit: is it helpful or not in averting new born death?
149	Many partners have come up with good programs to address maternal new born programs and you find that they can not workout properly due to lack of commitment and many activities being carried out by the same midwife, how shall we address such issues in order to achieve the sustainable development goal of health for all which encampases maternal and new born health to reduce on the child mortality?
150	Maternal nutrition and newborn outcome
151	maternal nutrtion during pregnancy
152	Microfloral composition of amniotic fluid in patients qith PPROM and antibiotic sensitivity to common antibiotics
153	Most causes of morbidity
154	Motivational measures to increase involvement of males in MCH interventions
155	myths and misvonceptions on newborn care. where is the health system?
156	new born survival in first week of birth
157	New innovations in maternal newborn care
158	Newborn Resucitation
159	number of doctors in uganda towards reducing newborn mortality in Uganda
160	nutrition of New Born from Breast milk to complimentry feeding
161	policy
162	Post-natal care home visits by a skilled health worker within the first 24 hours of life
163	Pre-conceptual counselling and reduction of neonatal mortality - how can we integrate?
164	Preventing still births
165	Promote understanding and practice of the community based Kangaroo mother baby care
166	provider competency in improving neonatal survival
167	Quality of new born care
168	Readiness of referral institutions to handle birth asphyxia
169	Reassess the role of Partograph use in labor to reduce birth asphyxia
170	Reducing mortality and morbidity among prematures
171	Role of traditional birth attendants in reducing newborn mortality
172	Scale of the ante netal cortocisteroids, resuscitation devices and new born mortality
173	Since 70% of mother still deliver at TBAs, why cant the ministry find appropriate ways of working with them instead of ignoring them totally?
174	statics of the number of newborns die every year in Uganda
175	Status of life saving commodities in peripheral hospitals
176	Strategies to improve welfare of health workers
177	supply chain on essential newborn commodities
178	Support system for newborn -role of men(Husbanda/boyfriends) in supporting newborn mothers to address new born mortality
179	The men play a critical role in both preventing maternal and new born mortality. But are the men in Uganda currently doing enough?
180	The number and attitudes of health care workers is critical to the survival of newborns. But how come we continue to see this?
181	The relationship between the mothers' child spacing and newborn mortality
182	The role of herabal medicine in labor and preterm birth
183	The use of antenatal corticosteroids in improving perinatal health in low resource settings?
184	To what extend are the health workers prepared to address issues of newborn survival?
185	to what extend are the perinatal death reviews results contributing to newborn survival?
186	To what extent does Multiple pregnancy contribute to LBW babies and preterms.
187	to what extent has government of Uganda prioritized community sensitization on issues of newborn survival
188	to what extent have newborn and child health services been integrated into HIV and Youth friendly services so that mothers seeking for these services can take advantage
189	To what extent is intersectoral collaboration used in combating maternal and newborn mortality?
190	traditional knowledge and practices around newborn care
191	uganda has about 34% of un met need of family planning and yet this in most cases result into maternal new born mortality, what is the MOH and Government going to address that prolem because it is still a hinderance?
192	Voucher system to encourage mothers to attend the 4 antenatal visits on time and incentivise them to deliver at health centers where there are trained providers
193	We know that Emergency obstetric care is essential to reduce maternal mortality, and that such services are not available at HCIIs where majority of women can afford to reach, so why don't we have such services where they are needed most?
194	We know that some countries reduced maternal mortality ratio to less than 100, so what have they done that Uganda can borrow from? I personally, think that the little money Uganda has, if appropriately managed can do better.
195	We usually talk of 3 delays contributing to maternal mortality, so why are women delayed to get serviced at when already at health facility?
196	Whaany biomarkers that would predict preterm birth and be developed to scale
197	What is the quality of intrapart um care regional hospitàls
198	what advocacy strategies are in place to support newborn health
199	What approaches can reduce newborn deaths at the lowest cost possible?
200	What are community and health factors that influence the survival of newborn?
201	What are critical knowledge gaps for effective newborn care?
202	What are effective approaches to improve quality improvement for facility-based newborn care, ie, using local data to identify performance gaps and to develop/implement and monitor outcomes?
203	What are effective approaches to provide community-based follow up care to small/preterm babies and other babies at high risk needing early postnatal/postdischarge home visits?
204	What are level of skills of VHT, health workers at different levels in different regions in management of top 3 causes of newborn deaths ( prematurity, birth asphyxia, septicemia)
205	What are newborn out comes among mothers with disabilities and other vulnerable populations
206	What are some of the eviedence -based policies that are in place to improve new born survival in Uganda's settling?.If yes, have these policies adequately addressed the need of mothers and their new borns?.
207	What are some of the new local innovations in improving perinatal health?
208	What are the best approaches to apply learning and best practices of successful newborn interventions amongst providers?
209	what are the challenges facing the newborn essential medicines and equipment in Uganda
210	What are the commonest causes of death?
211	What are the cultural traditions that affect the effectiveness of Kangaroo Mother Care?
212	What are the current interventions for for those conditions ?
213	what are the determinants of successful interventions to improve newborn infections resulting from cord care?
214	what are the gaps in the response?
215	What are the key socio cultural practices that can promote child survival?
216	what are the major socialeconomic determinants for child survival?
217	What are the predisposing factors for preterm delivery in Uganda?
218	What are the realistic and practical strategies that can be used to strengthen the health system to effectively address newborn health
219	What are the roles of parents to reducing newborn mortality?
220	What are the socio cultural practices that are anti-newborn survival?
221	What are the socio-cultural factors affecting newborn care in Uganda?
222	What are the strategies that government and partners have to ensure sustainability without dependency syndrome that has derailed coomunity involvement?
223	What can be done to address the chronic nutrition issues of the pregnant and lactating mothers in Karamoja Sub-region?
224	What can be done to ensure a good referral system?
225	What can be done to ensure that health facilities are well equipped at all times to provide quality intra-partum and post natal care?e
226	What can be done to increase trust in the health care facilities by the communities?
227	What can be done to motivate the health workforce?
228	What Can CHWs do to reduce Sudden Newborn death syndrome is on the rise
229	what cost effective intervetions can be used to improve health of neonates born prematurly?
230	What critical skills a healthcare worker needs to save lives of newborns in Uganda?
231	What culturally appropriate measures can be introduced into labor wards / birthing rooms to support initiation of breast feeding within the first hour of life?
232	What explains the variation in early neonatal deaths among Ugandan Hospitals in Uganda?
233	What factors are associated with preterm labour and deliveries?
234	What factors can lead to rapid uptake of use of Chlorhexidine digluconate in prevention of umbilical cord infections?
235	What has been done to reduce child marriage and teenage pregnancy?
236	What has Government done to economically support nutrtional interventions of newborns
237	what have you done to reduce premature delivery?
238	What impact does enviromental change have on survival of the newborn
239	what interventions have been put in place to address the common causes of newborn mortality in Uganda?
240	What interventions work and should be implemented and what interventions doesnt work and are being implemented any way
241	What is in Place as first Aid incase of the 3 Delays?
242	What is knowledge attitude and practices across the region around newborn health in Uganda?
243	What is the adequate skilled health worker to pregnant women ratio and how should it be achived?
244	What is the appropriate community referral mechanism
245	What is the community contribution to newborn survival?
246	What is the community responsibility / involvement in preventing those deaths?
247	What is the desired and health effective avarage family size for uganda
248	What is the effect of bathing newborns with herbs ("eshabiko" in Runyankore)? Is there any way it can be made safe for newborns since its a deeply rooted tradition?
249	what is the functionality of Emoc and Newborn corners in health facilities
250	What is the interpretation of ordinary Ugandans of foetal distress / birth asphyxia in relation to neonatal morbidity and mortality
251	what is the KAP of healthworkers on MPDRS
252	What is the knowledge of mothers on the standard care practices for newborne survival
253	What is the leading cause of death of the new born?
254	What is the outcome of babies how have been helped to breathe? Is there a follow up system in place for such babies?
255	What is the quality of examination of newborns at the time of discharge from health facilities?
256	What is the readiness and preparedness of private clinics in handling sick new born?
257	What is the real gap to improve newborn survival
258	What is the reason behind high mecerated still births in Uganda?
259	What is the role of perinatal infection in morbidity and mortality from prematurity
260	What is the role of the community in reducing newborn deaths in Uganda?
261	what is the roles of the significant others in a family towards newborn survival?
262	What newborn care interventions are appropriate for the mothers with disablities ?
263	What newborn services are available in our health facilities?
264	What pathogens dominate the neonatal infections in Uganda
265	What peripartum interventions can work to reduce death and disability from perinatal asphyxia
266	what should be done to improve attitude of health workers in ensuring appropriate care for newborns to reduce mortality
267	What should be stocked for communities to provide a 24 - 7 newborn care?
268	What should be the communication package for pre term births for providers and for mothers?
269	What specific interventions have been developed to address the causes of new born death?
270	What strategies have been put in place to address issues of delayed referral and availability of ambulances to laboring mothers since most lives are lost at birth.
271	what strtegies have you put to ensure that all mothers breast feed their new borns?
272	What the government response to strengthen the CHW to improve the health condition of new born at home?
273	when will government construct accomodation for the nurses?
274	when will government realise that health facilities in the rural areas lack enough utilies and equipment?
275	Where are babies dying (Communities, Health Facilities, etc..)
276	Where do challenges that prevent an enabling environment at facility level originate?
277	Where else has similar intervention been implemented
278	Which antibiotics are appropriate in our setting for prophylaxis in preterms
279	Which community issues cause neonatal infections?
280	which community/household specialist interventions could most enhance new born survival?
281	Which health infrasture in the Ugandan government is responsible for increased newborn mortality especially in Eastern and Northern Uganda?
282	Which is a cost effective outpatient regiment to treat newborns with serious bacterial infection on outpatient basis?
283	Which region /part of the country has the highest number of deaths and why?
284	Who is incharge of improving new born survival in Uganda, proffessional or politicians?.
285	Who is primarily responsible for improving newborn survival?
286	Who is responsible for implementing the interventions?
287	Who is responsible for monitoring the implementation of the designed interventions
288	Who supervises ministry of health work in maternal and newborn care in Uganda
289	Why are deaths from prematurity not reducung?
290	Why are preterm deliveries increasing?
291	Why are the lower heath facilities not consistent at providing emergency obstetric care
292	Why do health workers lack knowledge in newborn resuscitation skills?
293	why don't we legalize safe abortion?
294	Why hasn't government made available and accessible emergency obsetric and newborn care services.
295	Why hasnt skilled birth attendance increased significantly over the years
296	Why ihas improvement in Human Resource Health not improved neonatal health in Uganda?
297	Why is birth asphyxia on the increase?
298	why is equipment for newborn survival still a challenge?
299	Why is health care not well budgeted for nationally?
300	Why is it difficult for the health workers to translate knowledge to practice
301	Why is it difficult to retain doctors at health centre iv
302	Why is priority given to maternal death audits and not Neonatal deaths in most hospitals
303	Why is there low uptake of the available life-saving interventions for newborn survival
304	Why medical officers in lower level facilities (H/C IV) are none functional
305	With donor community supporting 60% of the interventions to prevent newborn deaths, whats the governement's sustaininbility plan?
306	With experience from studies on community insurance, what has so far been done on nationwide health insurance scheme since most families are deterred by finances to access care.
307	Yes there has been a gap in addressing prematurity issues of babies in the country, what is the Government' program on addressing the same in resource limited settings?

## Sheet: Refined arraned in domains
	Epidemiology	Clinical	Public health/ Behavioural	others
1	What innovations made the intervention successful from the country where it was practiced	Adequacy of skills in newborn resuscitation - are we doing enough?	Are we ont the same team of reducing newborn Mortality with all stakeholders?	Can technology advancement lead to improved newborn survival in low resource setting
2	Are the communities aware of the common causes of newborn mortality?	are all midwives trained in EMONC?	Are rural facilities well equiped with the human and other facilities for emmergency newborn care?
3	Are there peer groups in the communities where pregnant and breast feeding mothers can be refered for peer support?	Are all the health facilities closest to the communities hav at least one well trained Midwife	Are health Services accessible?
4	At household/family level what, influences survival of neborns?	Are allfacilities closest to the communities have basic equipment for ANC and midwives able to use them	Are male partners actively involved in the process of child birth? (seems more concern is only during ANC)
5	At what age do children die most?	are midwives skill in resuscitation of a newborn?	Are mothers knowledgeable about recommended new born care practices
6	At what level are most newborn deaths happening-community, level of health centers?	Are the healyh facilities doing enough to provide safe deliberies?	Are potential mothers prepared to hold their first babies? (unwanted pregnancy)
7	Availability of EMoC Services and other supplies and how this affects new born mortality	Are the necessary equipments and training materials available at health facilities and training institutions?	Are the Beneficiaries awareof the health services being offered?
8	Birth in Health facility and effect on new born mortality	Assessment of neonatal sepsis after discharge	Are the communities aware of how they can handle mothers with emergencies to save life?
9	Can increase numbers of midwives and other health workers have a positive impact on the care offered to the postpartum mothers and their newborns so as to reduce on the high rate newborn deaths	Best practices on how to care for Preterm or born early babies born at community level (outside the facilities)?	Are the free/accessible newborn care services at night or over the weekend?
10		Capacity of health facility to provide post natal care	Are the programmes put in place to reduce child mortality sustainable?
11	Can we study the good outcomes to see what were the enabling factors, positive deviants, male involvement, access to money for health care/transport to centere	does the mother's postpartum care and health affect her newborn's health?	At what levels is newborn health inter grated within health systems
12	Causes of newborn infections in the first week of life	Essential newborn care has not been focussed on, why?	Besides family planning can social marketing attract men into maternal programmes
13	Could specialist (Paediatrician or obst. & Gyn) community outreach improve new born survival in uganda/	gestational age estimation especially in regard to identification of preterm babies so as to address care promptly	Community based care of preterm newborns
14	Does ANC attendance influence facility delivery and recommended newborn care practices?	How can we ensure availability of blood in HC IVs and Hospitals	Community recognition of newborn danger signs
15	Does community have a role in improving birth outcomes and survival	How can we improving the quality of maternal and newborn health?	Cultural challenges to saving lives of mothers and newborns
16	Eatilogy of still births in Uganda	How can we increase uptake of follow-up of mothers and babies within the first week of delivery	Cultural support systems that could be supported and expanded to have worked in low resource settings to address new born mortality
17	Effectiveness of community postnatal care promotional messages by VHTs	How can we reduce obstructed labour?	Do Policies on newborn survival exist in the country and yes, to what extent are they applied?
18	Given the public and private facilities, where do children die most?	How to minimize hospital acquired infections among newborns?	Do women know their rights when they go seek for health care?.
19	How can the village health teams be used to improve newborn survival?	Identifying simple tools to recognise the sick newborn in the community	good governannce
20	How can we motivate health care workers in public health facilities to contribute positively to the outcomes of mothers with obstructed labour given their current remuneration that is unlikely to change in the near future?	is labor being monitored properly by use patograph?	Has any forecast and quantification done for nerborn commodities in Uganda
21	What are critical knowledge gaps for effective newborn care?	provider competency in improving neonatal survival	Has the curriculum for midwives in training institutions addressed issues of newborn care?
22	What are effective approaches to improve quality improvement for facility-based newborn care, ie, using local data to identify performance gaps and to develop/implement and monitor outcomes?	Quality of new born care	have we involvd leaders at all levels political,religious,instittutional etc in championing change to reduce newborn mortality
23	What are effective approaches to provide community-based follow up care to small/preterm babies and other babies at high risk needing early postnatal/postdischarge home visits?	Readiness of referral institutions to handle birth asphyxia	Have we involved the community well enough to appreciate that they need to contribute in reduction of newborn mortality
24	What are level of skills of VHT, health workers at different levels in different regions in management of top 3 causes of newborn deaths ( prematurity, birth asphyxia, septicemia)	Reassess the role of Partograph use in labor to reduce birth asphyxia	Have we used the appropriate health education to the communities?
25	What are newborn out comes among mothers with disabilities and other vulnerable populations	Scale of the ante netal cortocisteroids, resuscitation devices and new born mortality	Health worker trainings seem not to improve the status and risk of newborns dying, what next?
26	How many children die of drug-resistant related neonatal infections?	The use of antenatal corticosteroids in improving perinatal health in low resource settings?	How can we develop, implement and monitor sustainable community health initiatives to improve newborn care?
27	Reducing mortality and morbidity among prematures	What can be done to ensure a good referral system?	How can we ensure reviews of all perinatal deaths whether they occur in community or health facility?
28	What are community and health factors that influence the survival of newborn?	What can be done to ensure that health facilities are well equipped at all times to provide quality intra-partum and post natal care?e	How can we ensure that mothers start attending ANC early, remain in care before and after delivery?
29	what are the determinants of successful interventions to improve newborn infections resulting from cord care?	What can be done to increase trust in the health care facilities by the communities?	How can we improve newborn care in the communities?
30	What are the key socio cultural practices that can promote child survival?	What can be done to motivate the health workforce?	How can we reduce low birth weight?
31	what are the major socialeconomic determinants for child survival?	What critical skills a healthcare worker needs to save lives of newborns in Uganda?	How can we reduce delay by women in seeking care for delivery
32	What are the predisposing factors for preterm delivery in Uganda?	what is the functionality of Emoc and Newborn corners in health facilities	how can we reduce newborn mortality due to prematurity?
33	What explains the variation in early neonatal deaths among Ugandan Hospitals in Uganda?	What is the interpretation of ordinary Ugandans of foetal distress / birth asphyxia in relation to neonatal morbidity and mortality	How can we strengthen the follow-up of mothers and newborns in the community?
34	What factors are associated with preterm labour and deliveries?	what is the KAP of healthworkers on MPDRS	How functional is the referral of newborns? who recognizes that a newborn needs a referral; mother, health work, VHT? How is the follow up of newborns who have been referred to another level of care?
35	What factors can lead to rapid uptake of use of Chlorhexidine digluconate in prevention of umbilical cord infections?	What is the outcome of babies how have been helped to breathe? Is there a follow up system in place for such babies?	How has the community and government priotized newborn survival especxially in planning and budgeting at all levels of decision making?
36		What is the quality of examination of newborns at the time of discharge from health facilities?	How has the government motivated community health workers who link laboring mothers with the health facilities?
37		What is the readiness and preparedness of private clinics in handling sick new born?	how have you educated mothers in the rural areas on maintaing hygiene of their new borns?
38		What is the reason behind high mecerated still births in Uganda?	How have the lower facilities been supported to handle the common causes of newborn mortality?
39		What is the role of perinatal infection in morbidity and mortality from prematurity	How health professional type (cadre) influence newborn survival?
40		What pathogens dominate the neonatal infections in Uganda	How much more investment (resources..) do we need to reduce newborn mortality by half?
41		What peripartum interventions can work to reduce death and disability from perinatal asphyxia	How much of evidenced based practices for newborn care are being practiced at community and levels of facility in different regions?
42		what should be done to improve attitude of health workers in ensuring appropriate care for newborns to reduce mortality	How to cope up with newborn care in migratory and unrest populations?
43		What should be stocked for communities to provide a 24 - 7 newborn care?	How well can VHTs be fused within the maternal programmes/
44		Which antibiotics are appropriate in our setting for prophylaxis in preterms	In this current situation where public facilities are inadequately equipped to offer EmOC services(NO BLOOD!) how is the delay to access care for mothers with obstracted labour likely to be averted in the near future?
45		Why are the lower heath facilities not consistent at providing emergency obstetric care	is intersectoral collaboration in addressing child mortality actually being practiced or its just a catch word without practical application?
46		Why do health workers lack knowledge in newborn resuscitation skills?	Knowledge, attitudes and practices of staff in high volume neonatal care units
47		Why is birth asphyxia on the increase?	Motivational measures to increase involvement of males in MCH interventions
48		why is equipment for newborn survival still a challenge?	Post-natal care home visits by a skilled health worker within the first 24 hours of life
49			Pre-conceptual counselling and reduction of neonatal mortality - how can we integrate?
50			Preventing still births
51			Promote understanding and practice of the community based Kangaroo mother baby care
52			Role of traditional birth attendants in reducing newborn mortality
53			Strategies to improve welfare of health workers
54			supply chain on essential newborn commodities
55			Support system for newborn -role of men(Husbanda/boyfriends) in supporting newborn mothers to address new born mortality
56			The men play a critical role in both preventing maternal and new born mortality. But are the men in Uganda currently doing enough?
57			To what extend are the health workers prepared to address issues of newborn survival?
58			to what extend are the perinatal death reviews results contributing to newborn survival?
59			To what extent does Multiple pregnancy contribute to LBW babies and preterms.
60			to what extent has government of Uganda prioritized community sensitization on issues of newborn survival
61			to what extent have newborn and child health services been integrated into HIV and Youth friendly services so that mothers seeking for these services can take advantage
62			To what extent is intersectoral collaboration used in combating maternal and newborn mortality?
63			what advocacy strategies are in place to support newborn health
64			What approaches can reduce newborn deaths at the lowest cost possible?
65			What are critical knowledge gaps for effective newborn care?
66			What are effective approaches to improve quality improvement for facility-based newborn care, ie, using local data to identify performance gaps and to develop/implement and monitor outcomes?
67			What are effective approaches to provide community-based follow up care to small/preterm babies and other babies at high risk needing early postnatal/postdischarge home visits?
68			What are level of skills of VHT, health workers at different levels in different regions in management of top 3 causes of newborn deaths ( prematurity, birth asphyxia, septicemia)
69			What are some of the eviedence -based policies that are in place to improve new born survival in Uganda's settling?.If yes, have these policies adequately addressed the need of mothers and their new borns?.
70			What are some of the new local innovations in improving perinatal health?
71			What are the best approaches to apply learning and best practices of successful newborn interventions amongst providers?
72			what are the challenges facing the newborn essential medicines and equipment in Uganda
73			What are the commonest causes of death?
74			What are the cultural traditions that affect the effectiveness of Kangaroo Mother Care?
75			What are the current interventions for for those conditions ?
76			What are the realistic and practical strategies that can be used to strengthen the health system to effectively address newborn health
77			What are the roles of parents to reducing newborn mortality?
78			What are the socio cultural practices that are anti-newborn survival?
79			What are the socio-cultural factors affecting newborn care in Uganda?
80			What are the strategies that government and partners have to ensure sustainability without dependency syndrome that has derailed coomunity involvement?
81			What can be done to address the chronic nutrition issues of the pregnant and lactating mothers in Karamoja Sub-region?
82			What culturally appropriate measures can be introduced into labor wards / birthing rooms to support initiation of breast feeding within the first hour of life?
83			What has Government done to economically support nutrtional interventions of newborns
84			What impact does enviromental change have on survival of the newborn
85			what interventions have been put in place to address the common causes of newborn mortality in Uganda?
86			What interventions work and should be implemented and what interventions doesnt work and are being implemented any way
87			What is in Place as first Aid incase of the 3 Delays?
88			What is knowledge attitude and practices across the region around newborn health in Uganda?
89			What is the adequate skilled health worker to pregnant women ratio and how should it be achived?
90			What is the appropriate community referral mechanism
91			What is the community contribution to newborn survival?
92			What is the community responsibility / involvement in preventing those deaths?
93			What is the desired and health effective avarage family size for uganda
94			What is the effect of bathing newborns with herbs ("eshabiko" in Runyankore)? Is there any way it can be made safe for newborns since its a deeply rooted tradition?
95			What is the knowledge of mothers on the standard care practices for newborne survival
96			What is the role of the community in reducing newborn deaths in Uganda?
97			what is the roles of the significant others in a family towards newborn survival?
98			What newborn care interventions are appropriate for the mothers with disablities ?
99			What newborn services are available in our health facilities?
100			What should be the communication package for pre term births for providers and for mothers?
101			What specific interventions have been developed to address the causes of new born death?
102			What strategies have been put in place to address issues of delayed referral and availability of ambulances to laboring mothers since most lives are lost at birth.
103			what strtegies have you put to ensure that all mothers breast feed their new borns?
104			What the government response to strengthen the CHW to improve the health condition of new born at home?
105			when will government construct accomodation for the nurses?
106			when will government realise that health facilities in the rural areas lack enough utilies and equipment?
107			Where do challenges that prevent an enabling environment at facility level originate?
108			Where else has similar intervention been implemented
109			Which community issues cause neonatal infections?
110			which community/household specialist interventions could most enhance new born survival?
111			Which health infrasture in the Ugandan government is responsible for increased newborn mortality especially in Eastern and Northern Uganda?
112			Which is a cost effective outpatient regiment to treat newborns with serious bacterial infection on outpatient basis?
113			Which region /part of the country has the highest number of deaths and why?
114			Who is incharge of improving new born survival in Uganda, proffessional or politicians?.
115			Who is primarily responsible for improving newborn survival?
116			Who is responsible for implementing the interventions?
117			Who is responsible for monitoring the implementation of the designed interventions
118			Who supervises ministry of health work in maternal and newborn care in Uganda
119			Why are deaths from prematurity not reducung?
120			Why are preterm deliveries increasing?
121			why don't we legalize safe abortion?
122			Why hasn't government made available and accessible emergency obsetric and newborn care services.
123			Why hasnt skilled birth attendance increased significantly over the years
124			Why ihas improvement in Human Resource Health not improved neonatal health in Uganda?
125			Why is health care not well budgeted for nationally?
126			Why is it difficult for the health workers to translate knowledge to practice
127			Why is it difficult to retain doctors at health centre iv
128			Why is priority given to maternal death audits and not Neonatal deaths in most hospitals
129			Why is there low uptake of the available life-saving interventions for newborn survival
130			Why medical officers in lower level facilities (H/C IV) are none functional
131			With donor community supporting 60% of the interventions to prevent newborn deaths, whats the governement's sustaininbility plan?
132			With experience from studies on community insurance, what has so far been done on nationwide health insurance scheme since most families are deterred by finances to access care.
133			Yes there has been a gap in addressing prematurity issues of babies in the country, what is the Government' program on addressing the same in resource limited settings?

## Sheet: Final research agenda questions
		Answerability	Scalability	Impact	Generalizability	Speed
	Proposed Research agenda questions
1	How can we improve access to care in order to reduce neonatal outcomes?
2	What is the level of skills of midwives in neonatal resuscitation in Uganda?
3	What is the readiness of government and private facilities to provide quality EMONC services(services provided,equipment, medicines, personnel) ?
4	How can male involvement be used to improve neonatal outcomes?
5	Does knowledge of essential new born care practices among mothers have an impact on newborn survival?
6	Does improving community knowledge of danger signs during pregnancy increase their capacity to react appropriately to save mothers and newborns?
7	How can quality of care during labour, birth and immediately after birth be improved to reduce still births, maternal and neonatal mortality and disability?
8	Can participatory/ peer women groups improve neonatal health in the Ugandan setting?
9	Can integration of essential neonatal care into lower health facilities improve neonatal outcomes?
10	Can social marketing improve male involvement in maternal programmes?
11	How can community structures and practices be harnessed to improve maternal and neonatal survival?
12	What models of postpartum care can be used to improve newborn care practices and reduce mortality?
13	Can involvement of newborn champions in the political, social and economic arena improve newborn outcomes?
14	What is the feasibility of improving access to neonatal sepsis management using simplified antibiotics for newborns when referral to hospital is not possible?
15	How can Public Private Partnership model be fully enhanced to improve newborn health?
16	How can we improve pre-service training of health workers to acquire the skills to provide quality newborn care?
17	What is the feasibility of increasing coverage of perinatal death reviews and audit for both facility and community deaths?
18	Does implementing respectiful care in helth facilities increase health facility utilisation for mothers and newborns?
19	How can newborn referral and follow up be improved at community and facility level?
20	Can the use of simple algorithms by CHWs to identify and refer neonates with danger signs improve neonatal outcomes?
21	How can we effectively capture data around the time of brith and use it for decision making to improve quality of care ?
22	Can integration of maternal and newborn care with HIV prevention reduce reduce neonatal mortality?
23	What is the feasibility and outcome of short and long term follow up and care for high risk babies (small/preterm, severe infection or birth asphyxia)?
24	What is the feasibility, effectiveness and impact of chlorhexidine use for cord care in Uganda?
25	How can we reduce death and disability from perinatal asphyxia during the perinatal period?
26	What low cost technologies improve neonatal survival in community and facility setting in Uganda?
27	What is the feasibility of use of low cost technologies in gestation age dating in Uganda?
28	What biomarkers to predict preterm birth can be developed for scale up in Uganda?
29	What is the aetilogy of still births in Uganda?
30	Can integration of culturally relevant practiceswithin maternal and newborn care improve uptake of institutional deliveries ?
31	How can we improve newborn outcomes among vulnerable populations?
32	What pathogens dominate the neonatal infections in Uganda?
33	How much more investment (resources..) do we need to reduce newborn mortality by half?
34	what are the major socialeconomic determinants for newborn survival?
35	How can we sustainably align partner and government support for better maternal and neonatal outcomes?
36	How can we effectively sustain partograph use for labour management?
37	What is the cost effectiveness of interventions proven to reduce newborn mortality, especially with relation to scale up and budget impact in Uganda
38	Can short course IV antibiotics i.e. <7days treatment compared to the standard duration of antibiotics be effectively used to treat neonatal sepsis?
39	What are the barriers to translating evidence based knowledge in MNC into action in various localities in Uganda?
40	What is the contribution of caesarean section to maternal and newborn morbidity and mortality?
41	How can we effectively maintain clinical competencies for newborn care in health facilities?
